# Supplementary material for: Theta-Burst Stimulation for Cognitive Enhancement in Parkinson's Disease With Mild Cognitive Impairment: A Randomized, Double-Blind, Sham-Controlled Trial
Source: Front Neurol. 2020 Dec 21;11:584374. doi: 10.3389/fneur.2020.584374 (PMC7779796; doi:10.3389/fneur.2020.584374)
Supplement: Supplementary file 5 [file Data_Sheet_1.zip]

Archive with 2 entries (2 files):
- Supplementary Methods I.DOCX
- Supplementary Methods II.DOCX
